# Supplementary material for: Association of maternal leukocyte, monocyte, and neutrophil counts with hypertensive disorders of pregnancy: the Japan Environment and Children’s Study (JECS)
Source: Sci Rep. 2024 Mar 27;14:7248. doi: 10.1038/s41598-024-55623-3 (PMC10973522; doi:10.1038/s41598-024-55623-3)
Supplement: Supplementary file 1 — Supplementary Tables. [file 41598_2024_55623_MOESM1_ESM.xlsx]

## Sheet: Table S1
Table S1. Comparison of participants characteristics of quintiles of maternal leukocyte counts (n = 38194)
Variables	Leuk < 6800	Leuk 6800–<7900	Leuk 7900–<9200	Leuk 9200–<
	109/L (n = 9515)	109/L (n = 9090)	109/L (n = 9739)	109/L (n = 9850)
Maternal leukocyte counts, means ± SD	5712 ± 965	7313 ± 315	8468 ± 368	10483 ± 1203
Gestational age at time of blood collection, means ± SD	11.1 ± 2.15	11.2 ± 2.17	11.2 ± 2.16	11.3 ± 2.18
Maternal characteristics
Age (years), means ± SD	31.1 ± 4.8	30.8 ± 4.9	30.6 ± 5.0	30.5 ± 5.1
BMI (kg/m2), means ± SD	20.8 ± 2.9	21.0 ± 3.0	21.3 ± 3.3	21.8 ± 3.8
Primiparity (%)	36.8	39.3	42	46.3
Systolic blood pressure (mmHg), means ± SD	109 ± 13	110 ± 16	111 ± 16	112 ± 13
Diastole blood pressure (mmHg), means ± SD	63 ± 11	64 ± 13	64 ± 12	65 ± 15
Higher education % (> junior high school)	67.7	69.5	69.7	70.9
Annual household income (< 600 JPY) %	26.5	25.1	26	23.9
Alcohol intake %	10.6	10.1	9.2	8.9
Smoking %	3.2	4.1	4.6	7.2
Obstetric characteristics
Fertility treatment %	6.3	6.4	7.2	7.5
Gestational diabetes %	2	2.3	2.9	3.3
Mild HDP %	1.8	2	2.3	2.9
Severe HDP %	0.7	1	0.9	1.3
Placental abruption %	0.4	0.5	0.4	0.5
Cesarean section %	19.2	19.5	19.5	21
Preterm pre-labor rupture of membranes %	7.6	7.7	8.1	8.7
Intrauterine infection %	0.6	0.4	0.5	0.9
Maternal infection %	2.2	2.2	2.1	2.2
Preterm delivery < 37 weeks %	4.3	4.1	4.7	5
Perinatal characteristics
Birth weight (g), means ± SD	3030 ± 403	3024 ± 411	3038 ± 422	3018 ± 428
< 2,500 %	8	7.9	7.4	8.5
2,500–3,999 %	91.3	91.3	91.6	90.6
> 4,000 %	0.7	0.8	0.9	1
Birth height (cm), means ± SD	48.9 ± 2.2	48.9 ± 2.3	48.9 ± 2.3	48.8 ± 2.4
Head circumstance (cm), means ± SD	33.2 ± 1.5	33.2 ± 1.5	33.2 ± 1.5	33.2 ± 1.5
Sex (female) %	48.6	48.5	47.9	49.8
Gestational age (weeks), means ± SD	38.9 ± 1.5	38.8 ± 1.6	38.8 ± 1.6	38.8 ± 1.7
Congenital malformation %	6.2	6	5.8	6
BMI, body mass index; CI, confidence intervals; HDP, hypertensive disorders of pregnancy; Leuk, leukocyte counts; JPY, Japanese yen; SD, standard deviation.

## Sheet: Table S2
Table S2. Comparison of participants characteristics of quintiles of maternal neutrophil counts (n=38194)
Variables	Neut < 4854.4	Neut 4854.4–<5848.2	Neut 5848.2–<6965.475	Neut 6965.475–<
	109/L (n = 9546)	109/L (n = 9538)	109/L (n = 9562)	109/L (n = 9548)
Maternal neutrophil counts, means ± SD	3973.9 ± 804.6	5364.1 ± 285.6	6379.2 ± 318.6	8134.8 ± 1078.0
Gestational age at time of blood collection, means ± SD	11.0 ± 2.15	11.2 ± 2.16	11.3 ± 2.17	11.3 ± 2.19
Maternal characteristics
Age (years), means ± SD	30.9 ± 4.8	30.7 ± 4.9	30.7 ± 5.0	30.6 ± 5.0
BMI (kg/m2), means ± SD	20.9 ± 2.9	21.1 ± 3.1	21.3 ± 3.3	21.6 ± 3.7
Primiparity (%)	35.9	38.7	42.8	47.3
Systolic blood pressure (mmHg), means ± SD	109 ± 13	110 ± 16	111 ± 15	112 ± 13
Diastole blood pressure (mmHg), means ± SD	63 ± 12	64 ± 13	64 ± 12	65 ± 15
Higher education % (> junior high school)	67.9	69.4	70	70.6
Annual household income (< 600 JPY) %	26.4	25	25.5	24.6
Alcohol intake %	10.7	9.8	9.2	8.9
Smoking %	3.6	4.2	4.6	6.8
Obstetric characteristics
Fertility treatment %	6.1	6.5	7.6	7.4
Gestational diabetes %	2	2.4	2.8	3.3
Mild HDP %	1.9	2	2.2	3
Severe HDP %	0.7	1	1	1.2
Placental abruption %	0.4	0.4	0.4	0.4
Cesarean section %	19.5	19.2	19.7	20.8
Preterm pre-labor rupture of membranes %	7.7	7.6	8	8.9
Intrauterine infection %	0.6	0.4	0.6	0.8
Maternal infection %	2.3	2.2	2.1	2.2
Preterm delivery < 37 weeks %	4.3	4.2	4.8	4.9
Perinatal characteristics
Birth weight (g), means ± SD	3029 ± 406	3031 ± 412	3030 ± 421	3022 ± 426
< 2,500 %	7.9	7.8	7.8	8.2
2,500–3,999 %	91.3	91.4	91.3	90.8
> 4,000 %	0.8	0.8	0.9	1
Birth height (cm), means ± SD	48.9 ± 2.2	48.9 ± 2.3	48.9 ± 2.3	48.8 ± 2.4
Head circumstance (cm), means ± SD	33.2 ± 1.4	33.2 ± 1.5	33.2 ± 1.5	33.2 ± 1.5
Sex (female) %	48.4	48.6	48.2	49.7
Gestational age (weeks), means ± SD	38.9 ±1.5	38.8 ±1.6	38.8 ±1.6	38.8 ± 1.6
Congenital malformation %	6.1	6.2	5.7	6
BMI, body mass index; CI, confidence intervals; HDP, hypertensive disorders of pregnancy; JPY, Japanese yen; Neut, neutrophil counts; SD, standard deviation.

## Sheet: Table S3
Table S3. Comparison of participants characteristics of quintiles of maternal monocyte counts (n=38194)
Variables	Mono < 300.8	Mono 300.8–<369	Mono 369–<447.225	Mono 447.225–<
	109/L (n = 9495)	109/L (n = 9597)	109/L (n = 9554)	109/L (n = 9548)
Maternal monocyte counts, means ± SD	252.0 ± 38.2	334.6 ± 19.4	404.7 ± 22.6	536.0 ± 83.3
Gestational age at time of blood collection, means ± SD	11.2 ± 2.16	11.2 ± 2.16	11.2 ± 2.17	11.2 ± 2.19
Maternal characteristics
Age (years), means ± SD	30.9 ± 4.8	30.8 ± 4.9	30.7 ± 5.0	30.6 ± 5.1
BMI (kg/m2), means ± SD	20.9 ± 3.0	21.1 ± 3.1	21.3 ± 3.3	21.7 ± 3.6
Primiparity (%)	33.2	38.8	42.5	50.2
Systolic blood pressure (mmHg), means ± SD	110 ± 18	110 ± 13	111 ± 12	112 ± 13
Diastole blood pressure (mmHg), means ± SD	63 ± 10	64 ± 10	64 ± 18	65 ± 12
Higher education % (> junior high school)	70.2	69	69.1	69.6
Annual household income (< 600 JPY) %	25.4	25.5	25.9	24.8
Alcohol intake %	10	10	9.6	8.7
Smoking %	3.5	4.3	4.9	6.5
Obstetric characteristics
Fertility treatment %	5.8	6.3	7.4	8
Gestational diabetes %	2.5	2.5	2.7	2.8
Mild HDP %	1.6	2.1	2.4	2.8
Severe HDP %	0.7	0.9	1	1.3
Placental abruption %	0.3	0.4	0.4	0.5
Cesarean section %	19.1	18.3	20.5	21.3
Preterm pre-labor rupture of membranes %	7.2	8.2	7.8	9
Intrauterine infection %	0.5	0.6	0.5	0.8
Maternal infection %	2.2	2.2	2.2	2.2
Preterm delivery < 37 weeks %	4.4	4.6	4.2	4.9
Perinatal characteristics
Birth weight (g), means ± SD	3032 ± 406	3030 ± 412	3029 ± 413	3021 ± 434
< 2,500 %	7.7	7.7	7.8	8.5
2,500–3,999 %	91.5	91.5	91.3	90.5
> 4,000 %	0.8	0.8	0.8	1
Birth height (cm), means ± SD	48.8 ± 2.2	48.9 ± 2.3	48.9 ± 2.3	48.8 ± 2.4
Head circumstance (cm), means ± SD	33.2 ± 1.4	33.2 ± 1.4	33.2 ± 1.5	33.2 ± 1.5
Sex (female) %	49.3	48.8	47.9	48.9
Gestational age (weeks), means ± SD	38.8 ±1.5	38.8 ±1.5	38.8 ±1.6	38.8 ± 1.7
Congenital malformation %	5.8	6.2	6	6
BMI, body mass index; CI, confidence intervals; HDP, hypertensive disorders of pregnancy; JPY, Japanese yen; Mono, monocyte counts; SD, standard deviation.

## Sheet: Table S4
Table S4. Odds ratios (95% CI) for mild/severe early- late- HDP onset according to quintiles of maternal leukocyte, neutrophil, and monocyte counts (n = 38194).
	Quartiles of maternal leukocyte counts
	Q1 (Low)	Q2	Q3	Q4 (High)
	< 6800	6800–<7900	7900–<9200	9200–<
All paticipants, n	9515	9090	9739	9850
Mild HDP
Early-HDP onset, n (%)	37 (0.4)	37 (0.4)	48 (0.5)	81 (0.8)
Crude odds ratio (95% CI)	1.0 (Reference)	1.05 (0.66-1.65)	1.27 (0.83-1.95)	2.12 (1.44-3.14)*
Adjusted odds ratio (95% CI)	1.0 (Reference)	1.08 (0.67-1.76)	1.21 (0.77-1.92)	1.64 (1.07-2.51)*
Late-HDP onset, n (%)	124 (1.3)	120 (1.3)	159 (1.6)	179 (1.8)
Crude odds ratio (95% CI)	1.0 (Reference)	1.01 (0.79-1.30)	1.26 (0.99-1.59)	1.40 (1.11-1.77)*
Adjusted odds ratio (95% CI)	1.0 (Reference)	1.01 (0.77-1.31)	1.22 (0.95-1.56)	1.18 (0.92-1.51)
Severe HDP
Early-HDP onset, n (%)	11 (0.1)	16 (0.2)	26 (0.3)	30 (0.3)
Crude odds ratio (95% CI)	1.0 (Reference)	1.52 (0.71-3.28)	2.31 (1.14-4.68)*	2.64 (1.32-5.27)*
Adjusted odds ratio (95% CI)	1.0 (Reference)	1.51 (0.67-3.37)	2.01 (0.95-4.24)	2.14 (1.03-4.47)*
Late-HDP onset, n (%)	53 (0.6)	72 (0.8)	56 (0.6)	90 (0.9)
Crude odds ratio (95% CI)	1.0 (Reference)	1.42 (1.00-2.03)	1.03 (0.71-1.50)	1.65 (1.17-2.31)*
Adjusted odds ratio (95% CI)	1.0 (Reference)	1.41 (0.97-2.05)	0.94 (0.63-1.40)	1.45 (1.01-2.08)*
	Quartiles of maternal neutrophil counts
	Q1 (Low)	Q2	Q3	Q4 (High)
	< 4854.4	4854.4–<5848.2	5848.2–<6965.475	6965.475–<
All paticipants, n	9546	9538	9562	9548
Mild HDP
Early-HDP onset, n (%)	41 (0.4)	42 (0.4)	44 (0.5)	76 (0.8)
Crude odds ratio (95% CI)	1.0 (Reference)	1.03 (0.67-1.58)	1.07 (0.70-1.64)	1.86 (1.27-2.72)*
Adjusted odds ratio (95% CI)	1.0 (Reference)	1.06 (0.67-1.66)	1.03 (0.65-1.61)	1.50 (1.00-2.27)
Late-HDP onset, n (%)	125 (1.3)	125 (1.3)	147 (1.5)	185 (1.9)
Crude odds ratio (95% CI)	1.0 (Reference)	1.00 (0.78-1.28)	1.18 (0.93-1.50)	1.49 (1.18-1.87)*
Adjusted odds ratio (95% CI)	1.0 (Reference)	0.96 (0.74-1.25)	1.10 (0.86-1.42)	1.26 (0.99-1.60)
Severe HDP
Early-HDP onset, n (%)	14 (0.1)	18 (0.2)	29 (0.3)	22 (0.2)
Crude odds ratio (95% CI)	1.0 (Reference)	1.29 (0.64-2.59)	2.07 (1.09-3.92)*	1.57 (0.80-3.07)
Adjusted odds ratio (95% CI)	1.0 (Reference)	1.25 (0.61-2.59)	1.87 (0.96-3.64)	1.18 (0.58-2.41)
Late-HDP onset, n (%)	51 (0.5)	71 (0.7)	68 (0.7)	81 (0.8)
Crude odds ratio (95% CI)	1.0 (Reference)	1.40 (0.97-2.00)	1.33 (0.93-1.91)	1.59 (1.12-2.26)*
Adjusted odds ratio (95% CI)	1.0 (Reference)	1.50 (1.03-2.18)*	1.23 (0.84-1.81)	1.41 (0.97-2.06)
	Quartiles of maternal monocyte counts
	Q1 (Low)	Q2	Q3	Q4 (High)
	< 300.8	300.8–<369	369–<447.225	447.225–<
All paticipants, n	9495	9597	9554	9548
Mild HDP
Early-HDP onset, n (%)	39 (0.4)	48 (0.5)	47 (0.5)	69 (0.7)
Crude odds ratio (95% CI)	1.0 (Reference)	1.22 (0.80-1.86)	1.20 (0.78-2.62)	1.76 (1.19-2.62)*
Adjusted odds ratio (95% CI)	1.0 (Reference)	1.27 (0.81-1.99)	1.09 (0.69-1.72)	1.46 (0.95-2.24)
Late-HDP onset, n (%)	103 (1.1)	141 (1.5)	166 (1.7)	172 (1.8)
Crude odds ratio (95% CI)	1.0 (Reference)	1.36 (1.05-1.76)*	1.61 (1.26-2.07)*	1.67 (1.31-2.14)*
Adjusted odds ratio (95% CI)	1.0 (Reference)	1.39 (1.06-1.82)*	1.63 (1.25-2.12)*	1.52 (1.17-1.98)*
Severe HDP
Early-HDP onset, n (%)	8 (0.1)	16 (0..2)	21 (0.2)	38 (0.4)
Crude odds ratio (95% CI)	1.0 (Reference)	1.98 (0.85-4.63)	2.61 (1.16-5.90)*	4.74 (2.21-10.16)*
Adjusted odds ratio (95% CI)	1.0 (Reference)	2.28 (0.90-5.77)	2.60 (1.05-6.41)*	4.51 (1.93-10.55)*
Late-HDP onset, n (%)	56 (0.6)	64 (0.7)	68 (0.7)	83 (0.9)
Crude odds ratio (95% CI)	1.0 (Reference)	1.13 (0.79-1.62)	1.21 (0.85-1.72)	1.48 (1.05-2.08)*
Adjusted odds ratio (95% CI)	1.0 (Reference)	1.08 (0.74-1.58)	1.09 (0.75-1.59)	1.34 (0.94-1.92)
Adjusted models controlled for maternal age, parity, pre-pregnancy BMI, maternal age, gestational blood pressure (systolic and diastolic), gestational age at enrollment (weeks), duration weeks of HDP at delivery. *P < 0.05 for logistic regression analysis. BMI, body mass index; CI, confidence intervals; HDP, hypertensive disorders of pregnancy ; SD, standard deviation.
